# Supplementary material for: Inhibition of CYR61-S100A4 Axis Limits Breast Cancer Invasion
Source: Front Oncol. 2019 Oct 23;9:1074. doi: 10.3389/fonc.2019.01074 (PMC6819319; doi:10.3389/fonc.2019.01074)
Supplement: Figure S1 — CYR61 expression correlates with breast cancer cell invasiveness. (A) Relative transforming growth factor beta induced (TGFBI) expression of mesenchymal transformed breast cancer cell lines compared to non-invasive controls was assessed using real-time quantitative PCR. Data represent mean ± SEM. Using unpaired, two-tailed t-test analysis. MCF-7-EMT n = 3; T47D-EMT n = 6; ***P < 0.0005; ****P < 0.0001 (B) Relative E-cadherin expression of mesenchymal transformed breast cancer cell lines compared to non-invasive controls was assessed using real-time quantitative PCR. Data represent mean ± SEM. Using unpaired, two-tailed t-test analysis. MCF-7-EMT n = 4; T47D-EMT n = 3; *P < 0.05; ****P < 0.0001 (C) Relative Vimentin expression of mesenchymal transformed breast cancer cell lines compared to non-invasive controls was assessed using real-time quantitative PCR. Data represent mean ± SEM. Using unpaired, two-tailed t-test analysis. MCF-7-EMT n = 5; T47D-EMT n = 3; *P < 0.05 (D) Relative Zeb1 expression of mesenchymal transformed breast cancer cell lines compared to non-invasive controls was assessed using real-time quantitative PCR. Data represent mean ± SEM. Using unpaired, two-tailed t-test analysis. MCF-7-EMT n = 4; T47D-EMT n = 3; *P < 0.05 (E) Relative SNAI1 expression of mesenchymal transformed breast cancer cell lines compared to non-invasive controls was assessed using real-time quantitative PCR. Data represent mean ± SEM. Using unpaired, two-tailed t-test analysis. MCF-7-EMT n = 4; T47D-EMT n = 5; ***P < 0.0005 (F) Relative SNAI2 expression of mesenchymal transformed breast cancer cell lines compared to non-invasive controls was assessed using real-time quantitative PCR. Data represent mean ± SEM. Using unpaired, two-tailed t-test analysis. MCF-7-EMT n = 3; T47D-EMT n = 4; *P < 0.05. [file Presentation_1.zip › S6.xlsx]

## Sheet: Tabelle1
RFS, 213226_at	RFS,203186_s_at	DMFS, 213226_at	DMFS,203186_s_at
"cutoff value" "p value"	"cutoff value" "p value"	"cutoff value" "p value"	"cutoff value" "p value"
236 1.19562075974189e-05	1724 0.215266077871679	241 5.66603372054164e-06	1720 0.0851389129703291
237 9.16064789491244e-06	1726 0.191509442365171	243 4.29158303050237e-06	1730 0.0762015647592793
237 1.31517158498129e-05	1730 0.215326922690825	244 3.03409633506391e-06	1737 0.0673434160590155
237 1.03268303958126e-05	1733 0.199535025397062	245 2.20617246315946e-06	1747 0.0556060355003921
237 1.00797209752201e-05	1737 0.186083604474143	246 4.43337966471447e-06	1748 0.087933906857383
238 1.57871180219704e-05	1738 0.165469954866447	247 1.00878139384086e-05	1756 0.0752060763965201
239 1.3133087896966e-05	1743 0.196401432280997	249 7.66093542547974e-06	1760 0.0684295279604519
240 2.04982598729364e-05	1744 0.229162350068697	249 5.8403632995363e-06	1761 0.058187868026223
240 1.82132154802339e-05	1746 0.271702917719659	250 4.06173852962599e-06	1777 0.0513550586893096
241 2.92356093257728e-05	1747 0.306719419607372	251 3.25679224266739e-06	1789 0.0416604122418941
241 2.31493902208557e-05	1748 0.359338656499993	251 2.44171086549727e-06	1790 0.0363794114545782
241 1.76178184373432e-05	1754 0.33247013388508	251 1.70432254920083e-06	1792 0.0292419343852079
243 1.33655356101547e-05	1756 0.30867274953045	252 1.23662871620578e-06	1799 0.0429254824133023
243 1.01074182558003e-05	1759 0.297076013999274	252 8.20637044318673e-07	1811 0.0366056590849839
244 8.05231597533762e-06	1760 0.282453439032526	257 5.63565007549727e-07	1819 0.0604947658664786
244 6.40227151926798e-06	1760 0.259763610817575	260 3.78015050594982e-07	1839 0.0814051076668032
245 8.94217762414939e-06	1761 0.295737208212877	260 2.78867625880252e-07	1840 0.0725683150354628
245 7.10601420161883e-06	1761 0.276436035709882	262 6.62580763810539e-07	1862 0.107455633487161
245 5.2466149349506e-06	1765 0.262381467087415	267 1.43703413579832e-06	1887 0.0977158797816955
245 6.92955615444468e-06	1765 0.23526798320554	268 1.03511381610577e-06	1901 0.0849816218819209
245 5.35539351897985e-06	1765 0.208769914409052	268 7.34527087598025e-07	1912 0.0758511612442003
246 4.07384862899374e-06	1769 0.236957978028407	269 1.73399462544133e-06	1918 0.104776762227724
246 3.17352482592792e-06	1772 0.216103513770683	272 3.7616837191834e-06	1921 0.0939248047300196
246 4.83428874564762e-06	1772 0.198984416826844	272 9.3088758236215e-06	1922 0.128904150968058
246 6.51540647678139e-06	1777 0.237961479866444	272 1.98618701841013e-05	1942 0.172333234285498
246 9.60522328286029e-06	1777 0.216140569100701	273 1.39090123512098e-05	1947 0.147449458900218
246 7.60227337093244e-06	1779 0.196004566051068	273 2.90651110483875e-05	1960 0.131128731953917
248 6.11384563808937e-06	1779 0.183960951153308	273 2.1610279594908e-05	1970 0.112497065151357
249 5.52392967401172e-06	1785 0.212511725412508	273 1.48060434349562e-05	1987 0.0956183630635912
249 4.50373640015211e-06	1786 0.25270823918695	275 1.21762063713948e-05	1992 0.0794500645492436
249 3.42171236322741e-06	1789 0.23112027846647	275 8.57026095868463e-06	1994 0.106254306905796
250 2.77973353690619e-06	1789 0.214447470846727	275 5.99395959210991e-06	1999 0.0901955813852092
250 2.76598099768766e-06	1789 0.194359112734678	277 1.37382970206712e-05	1999 0.0748279991348035
250 2.02198567778034e-06	1790 0.186889836352773	277 1.15386745084267e-05	2008 0.0617007183075305
250 1.68050999171943e-06	1790 0.218133359598657	279 2.5296652380713e-05	2011 0.090045061272588
251 1.40629752065635e-06	1799 0.19392212993269	281 2.05543480013004e-05	2015 0.0760836642596744
251 1.24119074640383e-06	1800 0.178129139124167	285 4.86238237439318e-05	2015 0.106782995278059
251 1.70597296855757e-06	1811 0.199602294170614	285 4.09335500751729e-05	2044 0.0891305277018941
251 1.31653941659593e-06	1811 0.191793866795494	287 7.37085799374926e-05	2063 0.0775417186529733
252 1.20379161649975e-06	1812 0.231110558427013	289 0.000130883380082825	2095 0.0703899398757712
252 1.69670519156728e-06	1814 0.211299491514386	291 0.00010703511141319	2100 0.066121449983751
252 1.25655580240913e-06	1817 0.188598316049836	292 9.25938850192543e-05	2101 0.0584410377368827
252 9.79088268016071e-07	1819 0.222863161545062	292 6.47255128320978e-05	2102 0.0897470557658191
252 1.62115713453481e-06	1820 0.250822080526413	293 0.000116182583821955	2122 0.0744985900059224
253 2.32017150858521e-06	1826 0.229714663031805	294 9.54973299709394e-05	2123 0.0626274422039131
253 2.30573700354952e-06	1827 0.208763457277195	295 0.000208139612756675	2128 0.0523805135143922
253 1.82940585258251e-06	1831 0.189273427256919	295 0.000174334483184824	2128 0.0475036128885575
254 1.43772194205471e-06	1834 0.171195510768562	296 0.000360834213675276	2157 0.0386292387616045
255 1.00990012930069e-06	1839 0.163869501705034	298 0.000343339337023463	2170 0.0610571335943456
255 7.67022996450706e-07	1840 0.15194307716761	303 0.000280923155394741	2176 0.0868137561902532
256 5.72842213331093e-07	1846 0.180511260025027	308 0.000579316402860686	2181 0.0719782664801982
256 5.12077636849462e-07	1849 0.166161704496115	308 0.00108472383027114	2185 0.10865715156357
256 4.18382948619289e-07	1858 0.153668285590497	309 0.000795639197176734	2185 0.14245627598121
256 3.76138022839534e-07	1859 0.171849271687902	315 0.00118424622265356	2186 0.120210191385983
256 2.71179761202056e-07	1862 0.203201790486923	317 0.000966155129936141	2217 0.164789660012147
257 2.08668260892608e-07	1862 0.231961198310353	318 0.000704898666113674	2223 0.143921673503251
258 1.4838685036267e-07	1865 0.221095888409517	319 0.000647468397959816	2230 0.20275136250539
259 1.40405063353555e-07	1865 0.255831811329815	320 0.000509583008150516	2234 0.275634979398276
259 1.2914549019083e-07	1866 0.254123071669478	324 0.0004358655842579	2239 0.345404787345011
260 1.00031872896089e-07	1874 0.237474329558779	324 0.000370063021993161	2249 0.442542517710701
260 7.91898819851866e-08	1875 0.222836880414222	325 0.000313584378086373	2254 0.396778781473283
260 1.19628971284591e-07	1875 0.259743649781649	326 0.000622992311550719	2262 0.366538337268565
261 9.57591369532551e-08	1878 0.23859204708506	326 0.000457498193164985	2264 0.337220912257099
261 9.49707348318896e-08	1882 0.22478029135448	330 0.000885063518853757	2279 0.314798263683163
261 7.36233095599559e-08	1883 0.264621565762214	330 0.000760368780494458	2287 0.284916304363587
261 1.07718611697116e-07	1886 0.236600847775659	331 0.00140324914659562	2296 0.247357485139009
262 8.11910031428553e-08	1886 0.236160079816392	331 0.00246679287864937	2303 0.230725590598424
262 6.10481789564687e-08	1887 0.275324204482123	331 0.00188831275111445	2310 0.223438557821734
263 4.12928825577197e-08	1888 0.302749313427006	331 0.00158440892511735	2321 0.191954709102051
263 6.71643917149467e-08	1899 0.340276754214218	332 0.00147475979578715	2326 0.255484682851482
263 5.88748279017892e-08	1900 0.306940775781175	336 0.00123685500726878	2333 0.229125617947425
264 1.04193878636138e-07	1901 0.348872456969976	338 0.00220124492747253	2338 0.203003645668535
264 1.71846160967881e-07	1902 0.328574041869557	338 0.00371272359011954	2341 0.185117873391642
264 1.32262361285385e-07	1902 0.376916141761159	339 0.00314243956006788	2344 0.159245678113497
266 9.98524761763875e-08	1904 0.347784490224784	341 0.00462758843392508	2352 0.141132228404744
266 7.4513990977465e-08	1904 0.317635339967506	341 0.00388676501701501	2354 0.13279180502925
266 1.21466082303456e-07	1908 0.299826002515624	344 0.00337118731305097	2355 0.119638440562708
267 1.88390779531922e-07	1916 0.269408317383367	345 0.00256075742349082	2360 0.101254839079628
267 1.61634415296597e-07	1916 0.314871422095889	345 0.00411263470286305	2367 0.0842681749327846
267 1.34563795550768e-07	1916 0.289128432144377	348 0.00348007049785326	2371 0.0794864608093663
268 1.04411183698971e-07	1917 0.319093473252659	349 0.00347445429704873	2372 0.116586066077033
268 1.65843934030185e-07	1918 0.297618971055644	349 0.00553500357650694	2378 0.103477588588751
268 1.65023602893832e-07	1919 0.280250300628833	350 0.00897944104750537	2383 0.150449947990125
269 1.27184828779825e-07	1922 0.258193523198209	354 0.00773100382998504	2392 0.137103793667081
269 1.1517759490598e-07	1925 0.28610286180373	356 0.0124958659493957	2395 0.19055322547557
269 1.67981362486636e-07	1935 0.284500175566847	356 0.0104990814929842	2405 0.174812188761902
269 1.1919691844664e-07	1937 0.326019134433791	359 0.0150389947418161	2415 0.15282904391052
269 9.0107305950049e-08	1939 0.379820256832246	360 0.0119737554915491	2436 0.13654510473774
270 6.67132945553206e-08	1942 0.407659741183885	361 0.010255961062127	2442 0.125119126299403
270 5.82980838048641e-08	1944 0.370533469916463	368 0.0088350470522196	2466 0.110025709304274
270 8.88747224703224e-08	1947 0.347634265643376	370 0.00674829354262729	2470 0.0988178801976953
270 7.16454489069207e-08	1948 0.325119523274265	371 0.00524697388947692	2485 0.0835739556345095
270 5.6170264661759e-08	1950 0.300132013482624	371 0.00861791575945847	2494 0.0689423806353213
271 4.26608740555778e-08	1953 0.271680666266674	373 0.00656273931468387	2498 0.0677467263103555
272 3.23272231206317e-08	1954 0.310860984912757	374 0.00640647469531253	2505 0.0592582853170343
273 2.27221484960793e-08	1955 0.294206314642646	374 0.00537889077755083	2507 0.0532352116546972
273 1.81173992475081e-08	1964 0.285472328965033	378 0.00421284049805404	2513 0.0461494252525911
273 2.87305753632339e-08	1965 0.275800091017399	379 0.00325155254065601	2516 0.0380401133620312
273 2.29393376516285e-08	1970 0.257589142035339	379 0.00239805229412238	2525 0.034214588174705
273 3.6288547944352e-08	1972 0.235463643431292	380 0.00430273655416247	2527 0.0545472026566984
273 3.27387702503401e-08	1973 0.272223516723934	385 0.00374941568100984	2545 0.0447863305895111
273 2.5119030411247e-08	1975 0.250524999762855	387 0.00314541229009513	2552 0.0393087404175503
273 2.22065582589082e-08	1979 0.285998768656639	387 0.00235196251809966	2553 0.0571978312041423
274 1.87687883013155e-08	1985 0.321910692963709	388 0.0042084260996017	2555 0.0534174179934813
274 1.69538635352851e-08	1987 0.371934370143207	390 0.00338688030159739	2582 0.0761005491107757
275 1.27514775405402e-08	1987 0.427020288476206	390 0.00264773961984399	2589 0.0649045385775959
275 9.37434208037047e-09	1990 0.390679006151845	391 0.0019896076297633	2597 0.0587391725181905
275 6.82632494974911e-09	1992 0.420094001485059	393 0.00163430741441306	2601 0.0518004672962135
276 1.16068509248279e-08	1993 0.453378553118673	393 0.00280016003421213	2609 0.0462461735235759
276 1.81584434155724e-08	1994 0.419582528326454	393 0.00456514074505066	2617 0.0699139415927424
277 1.46770273712349e-08	1995 0.387723377817179	398 0.00698094011181394	2624 0.0698332569322473
277 1.22636260035947e-08	1997 0.443010880839524	399 0.0057353698952054	2640 0.101246664631641
277 2.04465617770211e-08	1999 0.503988575557351	399 0.00561091308056894	2641 0.128997252013429
278 1.5458386903866e-08	2000 0.462307852074369	401 0.00416367708329823	2642 0.182110690382545
278 2.20976346110291e-08	2008 0.492053878562571	403 0.00345325539946129	2644 0.165447853529337
279 3.35019040287321e-08	2011 0.548027596120278	403 0.00251829979113749	2646 0.232405307020051
279 2.7753825126986e-08	2011 0.597503604961244	404 0.0042743888810074	2673 0.200912759040937
279 4.33388500642451e-08	2014 0.554620059815944	405 0.00627680803791797	2675 0.178629389453745
279 3.07350176420584e-08	2015 0.600402996216928	407 0.00530522849531012	2704 0.24527543966663
280 4.61425662123816e-08	2015 0.656365576982325	408 0.00425243634028116	2717 0.213715935925123
280 7.6995421927073e-08	2021 0.622168570833772	409 0.00310478760628996	2728 0.182237125038688
280 1.20988626006735e-07	2022 0.590462571278286	409 0.0022397738795944	2729 0.165695060835247
280 1.00273684133789e-07	2024 0.636788944501883	411 0.00159572693627053	2755 0.152624439741069
281 7.39575423125416e-08	2024 0.613033005589626	412 0.00112224333580269	2768 0.137611575420534
281 6.55825826978429e-08	2026 0.576122889153891	413 0.000935693375710089	2776 0.124638967108924
282 1.13656968170339e-07	2039 0.540066615992411	413 0.00189531492152339	2779 0.103671327307853
282 8.70573739764069e-08	2041 0.512767860010821	414 0.00133560496850971	2783 0.0935876621967305
283 6.86509733505147e-08	2044 0.470971143388139	423 0.00113160029658199	2792 0.0850157191357667
283 6.22386341353476e-08	2049 0.453977649444532	425 0.000975109435587762	2807 0.125953733682631
286 1.06038442249101e-07	2054 0.429119949133783	428 0.00175124837988438	2817 0.111870405951665
286 1.76753272906893e-07	2056 0.467999511097211	431 0.00142608167910296	2836 0.150267611241634
286 1.25325452904335e-07	2056 0.531966784577156	432 0.00126054041139456	2840 0.148254781114133
287 1.0584352627685e-07	2061 0.495744072867847	432 0.00100564457554897	2846 0.132821882521155
287 1.46456968219688e-07	2063 0.45720374724927	433 0.000991115121332764	2846 0.186734138291301
287 1.98223909175788e-07	2064 0.441357235782128	437 0.00158321354894209	2848 0.243251896880292
287 1.42623854171298e-07	2071 0.487829301255586	437 0.00283170716413961	2849 0.309360698619301
287 1.20510533219154e-07	2072 0.456850796266864	437 0.00207470401516052	2869 0.277674085018493
288 9.07188849597063e-08	2073 0.498638809802843	439 0.00148052541997956	2890 0.246034185434486
288 7.30139807503249e-08	2076 0.557910858378448	444 0.00267885790881428	2907 0.212182802812189
289 1.04844137482907e-07	2077 0.543993881598222	447 0.00433381606036698	2910 0.190903806408577
289 1.56868317113812e-07	2086 0.541175598385868	452 0.00331472177865177	2920 0.163762639877945
289 1.29013594141192e-07	2095 0.50774505900349	452 0.00526404147870352	2920 0.143454884186663
289 9.176287052437e-08	2095 0.498181442621935	455 0.00920380689482192	2925 0.120593543009316
289 7.04673652762722e-08	2097 0.533717647396442	458 0.0160618210534534	2951 0.101358604870804
290 1.00755291665422e-07	2098 0.515607733546018	460 0.0119958935819044	2952 0.0875619860742392
290 1.46371683218405e-07	2101 0.473938001168804	465 0.0202823747237908	2967 0.0776047290755741
290 1.35039699977746e-07	2114 0.537245505172286	465 0.0171370570894152	2979 0.110239215506483
291 2.29879716928671e-07	2123 0.506195550453999	466 0.0127866434355218	3009 0.0903739953954005
291 2.08308547300362e-07	2127 0.472546686639048	466 0.00940685821381715	3022 0.0795062886969751
291 1.63744850789627e-07	2128 0.524587096468455	468 0.014739215951181	3034 0.0716117004809856
292 1.37104937070198e-07	2128 0.50899846632858	471 0.0224264017550586	3045 0.108641115050008
292 1.05029175023752e-07	2129 0.467704322326176	472 0.0168089763934393	3055 0.0898641763468526
292 7.53991763469131e-08	2143 0.437418267890435	473 0.0286855948032703	3068 0.0743141656131258
292 6.30710489391006e-08	2144 0.411224934581717	475 0.0249866081719786	3072 0.106914612636845
293 8.74374301851333e-08	2147 0.388109318823133	476 0.0211654895773197	3084 0.087158828203676
293 7.26779884052675e-08	2148 0.365708059157096	477 0.0181584613585305	3107 0.120696801649496
294 5.13157436543565e-08	2151 0.344251868288328	477 0.0138343460534508	3109 0.107232571749157
294 8.77429109369388e-08	2154 0.363163607594829	477 0.0119036337577698	3123 0.106348004865172
294 1.49547734196176e-07	2155 0.401521648128648	481 0.0201941241871229	3123 0.0958182733410868
294 2.23924790709873e-07	2162 0.454621306627265	482 0.016901717305413	3150 0.0808487141957904
294 1.5877542047793e-07	2162 0.512750594460228	486 0.0252462582282001	3169 0.0785618145011202
295 2.47502582206849e-07	2162 0.565349790397007	487 0.041102024890602	3176 0.108964137429538
295 2.11965944796333e-07	2163 0.536892071834426	488 0.0658712354984232	3186 0.0936881637696263
295 3.5108045004506e-07	2165 0.507559034551738	488 0.097055966957743	3206 0.125970352907788
296 2.64067238631149e-07	2166 0.549637615819215	492 0.0870424308456467	3207 0.10290043621273
296 2.55138578597602e-07	2169 0.514645790294705	494 0.0839581527225681	3223 0.0831360318383928
296 2.09823680097365e-07	2175 0.473288096501925	506 0.118130218938485	3255 0.127811843937393
297 3.17168378005661e-07	2176 0.441088421928376	511 0.179776480337608	3256 0.113797112567825
297 4.78409231341459e-07	2181 0.404866351470378	512 0.161318915894916	3276 0.0961454833849308
298 6.79045897511443e-07	2184 0.462794625768934	516 0.146335059435057	3284 0.078884458552078
298 5.30389107633589e-07	2185 0.525609394566797	523 0.201768263133772	3298 0.0641012916527399
298 4.33109593189762e-07	2186 0.483819200848602	524 0.289142068203547	3302 0.053795670075411
298 3.44355362669191e-07	2187 0.537307022040612	525 0.243153260512366	3311 0.0502627549129147
300 4.63454157717536e-07	2188 0.502103131252314	525 0.218640055843596	3318 0.0717846178995084
300 4.384678022884e-07	2189 0.54498907422458	526 0.180358577027205	3324 0.0601269881928223
301 3.52417529270177e-07	2189 0.606247485777509	526 0.161634022812842	3398 0.0522202566408647
303 3.47003545231317e-07	2192 0.570175904721589	528 0.132286250713154	3399 0.0714642218668313
303 2.74958287027616e-07	2192 0.62776154074037	528 0.112399527702889	3407 0.0574588969108735
303 2.07984688804785e-07	2194 0.590535260697454	530 0.172129427675998	3411 0.0501003375143075
304 1.57607281892069e-07	2196 0.63963083243406	531 0.147711879810305	3422 0.0710371837046017
304 1.26565121272293e-07	2198 0.600070296777585	532 0.196645048097449	3441 0.056344796844109
304 1.25032323161633e-07	2202 0.586404402896709	537 0.276069411934701	3445 0.0446062286379904
305 8.96853348253401e-08	2204 0.553505186049998	537 0.384689933780886	3448 0.0677357403108566
305 6.4082170236901e-08	2206 0.533588655143947	546 0.335092745753487	3490 0.0583655196928524
306 5.02250703249274e-08	2208 0.596051458434985	547 0.434304481518211	3533 0.0511817881007089
306 4.38862803875395e-08	2208 0.567740770636341	548 0.518296247814666	3575 0.0401680320256471
306 7.68637227199775e-08	2217 0.601276964383235	553 0.647690853284132	3578 0.0318241662094364
306 6.32590616556072e-08	2222 0.567187422638689	555 0.793981065922219	3599 0.0289617067421652
306 5.70253781972951e-08	2223 0.539982545143818	556 0.744255490380291	3639 0.0244057288016714
307 8.56718763708741e-08	2225 0.604953848523326	561 0.849725158350464	3663 0.0392570967679895
307 5.99269678325243e-08	2230 0.667247971409584	565 0.972093727935338	3675 0.0662750534480202
308 4.59227142979302e-08	2230 0.736464654299698
308 7.47291720726295e-08	2230 0.699584054191313
309 5.65291037313287e-08	2231 0.663188674451532
309 9.07394995808275e-08	2232 0.645589006889933
309 7.10460850150696e-08	2234 0.684114866949018
311 6.01161453950283e-08	2239 0.732161251268197
311 4.56429243289591e-08	2239 0.683646504857333
312 5.72943568144524e-08	2243 0.75096668357643
312 4.32039538589279e-08	2249 0.731358874882108
313 6.75223349455578e-08	2251 0.69186958870717
313 1.12353625958406e-07	2254 0.660148259307044
313 1.01405392527454e-07	2254 0.714045036190564
313 1.36244042603373e-07	2255 0.683994188475823
314 2.33684312123117e-07	2259 0.72518080470681
314 1.84152153970274e-07	2259 0.692567985488717
314 1.54729476675719e-07	2262 0.660185406223942
314 1.16062666366545e-07	2263 0.630193639076053
315 8.50892014625515e-08	2270 0.62755544713205
316 1.23521481376621e-07	2273 0.604524919778917
316 1.11480768172356e-07	2278 0.559930789453068
317 8.22646908371638e-08	2279 0.518815502657734
317 1.22693164739118e-07	2281 0.488071334816708
318 1.99079530971424e-07	2287 0.536859824981744
318 1.68211424678155e-07	2290 0.494898263287402
318 2.44498355894684e-07	2295 0.464011224416034
318 2.29231242210304e-07	2296 0.440605533199355
319 1.72403442966207e-07	2296 0.426142303837692
320 1.35358748210024e-07	2300 0.472426069796172
320 1.18875449262035e-07	2303 0.438806943395914
320 1.06330925064846e-07	2306 0.433564859825019
321 8.10611031631936e-08	2309 0.415248557884492
321 6.81133814905976e-08	2309 0.400099298004771
322 5.65821922648979e-08	2311 0.36556404117383
322 4.41349441437922e-08	2312 0.415190059012866
323 3.93829590050743e-08	2321 0.388339084126502
324 3.27519225074013e-08	2326 0.442415241394388
324 2.59044924399987e-08	2333 0.407027322133589
324 2.22408637062799e-08	2337 0.380504173299217
325 1.63850699674839e-08	2337 0.409462651656763
326 2.7946178482452e-08	2338 0.384034702047868
326 2.02253007675068e-08	2341 0.36439551730728
328 3.43350168297007e-08	2344 0.334670987671008
328 2.36352508675708e-08	2345 0.31327258480046
328 4.02548763211996e-08	2352 0.304349781838656
328 2.97139928218115e-08	2353 0.296374611934045
330 2.23606082538907e-08	2354 0.330480205148936
330 1.94272375964033e-08	2355 0.31135763067887
331 3.20113309193459e-08	2358 0.285531735555039
331 5.13132922819182e-08	2358 0.275140198222341
331 3.79362735669631e-08	2358 0.307479745222018
331 3.09147509813812e-08	2360 0.280927089706003
331 2.04100456535627e-08	2367 0.25301681451987
332 1.33721669293152e-08	2371 0.232716410197453
333 1.0846007980625e-08	2378 0.271873747514953
333 1.90146637324418e-08	2381 0.316623056794478
333 3.10021524008164e-08	2383 0.293523461856302
333 4.86731800419804e-08	2388 0.278927647920909
333 3.56942257973003e-08	2391 0.256185006881525
334 2.54956171730214e-08	2392 0.238359290194269
334 1.90846992653704e-08	2393 0.276972743879207
336 2.88975652296131e-08	2394 0.264012632129704
336 2.23459492021405e-08	2395 0.291954118003007
336 3.64128782681661e-08	2405 0.277672001487392
338 2.3925822212334e-08	2405 0.256547099512873
338 3.81719051922857e-08	2407 0.230932296391167
338 3.09308159085475e-08	2420 0.206647846862706
338 4.72052519295829e-08	2420 0.192482585401954
339 3.49388125098216e-08	2424 0.177995324025048
339 3.01293968663074e-08	2426 0.165558714149107
339 2.13365038970181e-08	2430 0.184928473923862
339 1.38700426699501e-08	2436 0.174676161727893
339 1.84938654390621e-08	2437 0.166454066322091
339 2.56776936380376e-08	2442 0.197595488939309
340 3.98218016339769e-08	2442 0.182657615452784
341 6.52504876796911e-08	2443 0.207571928744931
341 5.16134306405291e-08	2445 0.242230548379286
341 7.79366653436142e-08	2455 0.221614733882098
342 6.40309406607642e-08	2466 0.213178900453134
342 1.10458597601948e-07	2467 0.20026651348789
342 8.76807536576152e-08	2470 0.178377094848959
342 7.15139368834272e-08	2474 0.161923306960064
342 5.8415000503409e-08	2479 0.147298206369622
343 1.01744852099017e-07	2485 0.133195775620466
344 7.03043091521138e-08	2487 0.11809515034508
344 4.83289859243285e-08	2493 0.106144369419761
344 3.59914612557688e-08	2494 0.121150106664243
345 5.5783032526513e-08	2498 0.120150753423883
347 8.05548171500803e-08	2505 0.110395571528574
349 1.13800004752918e-07	2507 0.104176140162844
349 1.77433540082816e-07	2511 0.0952456085541571
349 2.5836314487826e-07	2512 0.114239758038072
349 3.99356818281404e-07	2514 0.103440648780117
350 2.68259859437237e-07	2515 0.0906267254202576
350 2.22143570760558e-07	2516 0.089938331762951
352 3.08259164860658e-07	2525 0.0855114670825262
353 2.3069734178538e-07	2525 0.104349957112358
353 1.89704727593387e-07	2545 0.127171228625458
353 2.97430264195597e-07	2552 0.11757695126655
353 2.52648758580776e-07	2553 0.138011150606725
353 1.75802860935548e-07	2555 0.133958142126466
354 1.16216920309498e-07	2561 0.156075612710348
355 1.77642821674873e-07	2565 0.179954411898895
356 2.5906512490792e-07	2566 0.157456814464866
356 2.0370457531893e-07	2570 0.175856502283501
356 1.87826449393746e-07	2574 0.160625683771714
356 1.84053501328663e-07	2574 0.153021834201184
356 2.43992912984936e-07	2581 0.135105007710892
357 3.48782989600949e-07	2582 0.155096921397809
357 2.82442746080136e-07	2582 0.141643681009105
358 4.55670136290109e-07	2583 0.140586217138475
358 3.18620546835291e-07	2585 0.127309971357685
358 2.38913614447611e-07	2587 0.149589367243812
359 3.42340824133203e-07	2589 0.175734747243897
360 2.58473610736942e-07	2589 0.167908958332189
360 2.07528594642348e-07	2590 0.148628871341165
360 1.81247771791071e-07	2591 0.173776376780992
361 2.97175950292328e-07	2593 0.15864242519535
361 2.45493689376985e-07	2594 0.143488998405173
362 3.3418609857172e-07	2597 0.127091608522214
363 4.16410951054047e-07	2601 0.117496398534827
365 3.08379391356084e-07	2602 0.110430132710181
365 5.19411752719634e-07	2609 0.0997189949606494
366 8.18469549246359e-07	2619 0.120253042483915
366 1.18320187025844e-06	2624 0.117357500740943
367 1.86077980912636e-06	2625 0.139762632952047
368 2.48575271910578e-06	2625 0.130503600419885
368 1.81529677723002e-06	2626 0.11460501993032
369 1.28769833984688e-06	2634 0.135737723442596
369 9.08450879633094e-07	2635 0.130732117013202
370 6.09206813440011e-07	2640 0.11821958461168
371 4.338419201666e-07	2641 0.130518110914243
371 3.83080439481098e-07	2642 0.156186111200466
371 5.93192188147462e-07	2646 0.14584260326519
371 4.13068204752065e-07	2646 0.137012211079479
372 3.05688533264181e-07	2650 0.120452353401661
373 4.52339418699488e-07	2657 0.146303217841463
374 4.42188237137486e-07	2659 0.130693239183727
374 3.51985138480337e-07	2659 0.116895596835257
374 2.65427686496622e-07	2663 0.106263614741468
375 1.96837363408697e-07	2663 0.123885675415464
376 2.60846072075438e-07	2673 0.144149482775821
377 3.60485223005469e-07	2674 0.132215898368639
378 5.82092544165747e-07	2675 0.131938455670894
379 4.38855400908267e-07	2677 0.157746404679655
379 3.0800121819663e-07	2677 0.170961318980758
379 4.48662816565637e-07	2678 0.154783729770627
380 6.57538526738222e-07	2678 0.145371429607057
380 5.7044755019664e-07	2679 0.175207066227995
383 8.51558786929552e-07	2690 0.158961183640501
383 1.30396045450176e-06	2700 0.147393054686733
383 1.20892472044165e-06	2702 0.171668013673267
385 1.89036186026836e-06	2704 0.202987078188986
385 2.81477348740289e-06	2708 0.184828569511644
386 2.30851696991774e-06	2713 0.171138513951824
387 3.72984915952834e-06	2715 0.149152496214251
387 5.21664959041157e-06	2717 0.138110056605818
387 3.56755015462618e-06	2724 0.121311852569788
387 2.58398565833318e-06	2725 0.106997467537576
387 4.07830092652439e-06	2726 0.100716739128256
388 5.81186833925607e-06	2728 0.0876290092768094
390 4.63416563956098e-06	2729 0.081155526706262
390 6.56492596606828e-06	2734 0.0769512888192267
390 5.11291060756314e-06	2736 0.0737256583132326
390 3.90159089513897e-06	2737 0.0697342535592513
391 2.93546538376876e-06	2737 0.0600363609887522
391 2.54252834253066e-06	2749 0.0540349430200893
391 2.27542612563081e-06	2751 0.0516217143236055
391 1.83573647194457e-06	2755 0.0432595874878264
392 1.28591070991391e-06	2756 0.0395631318204946
392 1.1610491108538e-06	2760 0.0343507162247524
392 8.07061853458357e-07	2763 0.0284318453792395
393 1.19738626447319e-06	2763 0.0261456782135656
393 1.81900462870033e-06	2764 0.0336004499497536
393 2.20395898986592e-06	2765 0.0295954901986812
394 3.18533569043655e-06	2767 0.0353554767872047
396 4.96838458874382e-06	2768 0.0337205937930475
398 3.52274038917244e-06	2768 0.0309813635699269
398 2.79851489159988e-06	2773 0.0377885160911141
399 4.22737456240441e-06	2776 0.0334246635026586
399 6.69742075776192e-06	2779 0.0281890346855138
401 4.80248439960196e-06	2782 0.0259093662749652
403 3.8906256347726e-06	2783 0.0224748243569224
403 2.78299586997655e-06	2783 0.0285939163837601
404 4.18603279594976e-06	2783 0.0254064997853127
405 5.35853219052473e-06	2792 0.0237494019751421
405 4.81834853149898e-06	2793 0.0305358253854715
405 3.89954706803142e-06	2793 0.0371117553250881
406 3.23571771321252e-06	2797 0.0439296680537168
407 4.13963203604872e-06	2798 0.041743071305032
408 3.35359728598217e-06	2799 0.0365043679532935
408 3.02831261933534e-06	2807 0.0449832174695154
408 2.11928360427383e-06	2809 0.040518832620009
409 1.68985239890063e-06	2823 0.0459254425879849
409 1.18051225828086e-06	2836 0.0416077939583002
409 9.78439551158061e-07	2837 0.0521960300771332
410 7.93503633245152e-07	2840 0.0641267228871966
411 1.0637751380882e-06	2846 0.0583823615410862
411 7.30205872101486e-07	2846 0.0720870571444369
411 6.38480485148918e-07	2847 0.084876920561774
412 4.94469533318664e-07	2847 0.0984632110145943
412 4.22393433896495e-07	2848 0.114222075838437
413 5.07908493485587e-07	2849 0.131062656777136
413 8.6587823100448e-07	2869 0.119104706615886
414 5.90840973369033e-07	2870 0.107485652220362
414 5.41811650101032e-07	2882 0.123082463789777
414 4.08267156415398e-07	2883 0.11674202161663
414 3.14585413829782e-07	2888 0.110840589814175
414 2.73919274373924e-07	2890 0.106931279544851
415 2.10125320032617e-07	2894 0.0936831633031918
415 1.72023891464868e-07	2894 0.0914831948329905
415 2.6958821230938e-07	2898 0.0870058829244083
416 4.20867752981557e-07	2901 0.0753628802374946
416 3.48384792348e-07	2901 0.0677793422479258
416 2.57747543086495e-07	2902 0.060977834849636
417 3.50267451820763e-07	2907 0.0585564701204656
418 4.77067994997249e-07	2914 0.0529097455535787
420 6.52123258282344e-07	2915 0.0500412186263294
421 4.1828480046302e-07	2917 0.0448588632221144
422 6.69574322431643e-07	2919 0.0413961938705086
422 5.42589326690823e-07	2920 0.0394685889926969
422 3.64763202087559e-07	2920 0.0351350286352026
423 4.55363584839219e-07	2924 0.0298633472453669
423 4.06790322426964e-07	2924 0.0283831362129172
423 6.69073861980785e-07	2928 0.0275465484021028
424 5.99434676895605e-07	2933 0.0249817006678249
425 5.25355287606111e-07	2939 0.0293994803233697
426 8.20425003045244e-07	2944 0.0365634691015512
428 5.98809094976005e-07	2946 0.0317880507669215
428 9.53245049895024e-07	2950 0.0275498944570661
431 7.65128088775491e-07	2951 0.0338738889289903
432 6.94182653249165e-07	2952 0.0300859492441451
432 5.42735652864224e-07	2967 0.0273036476285383
432 4.24236229701336e-07	2974 0.0338432322094088
432 4.1812868245561e-07	2979 0.0425431821430295
432 6.79983070184242e-07	2980 0.0360554111178653
433 5.0240575200089e-07	2983 0.0316248293906922
434 8.45060478704696e-07	2994 0.0381021460855113
437 1.33628874532388e-06	2994 0.0340568294670234
437 2.20554520102834e-06	2997 0.0297749791962197
439 1.50697324108329e-06	3007 0.0356873437622215
441 2.35986364072183e-06	3009 0.0310659345845803
441 1.7676356133256e-06	3015 0.0278336850306085
442 2.57994822283614e-06	3016 0.0336555514761016
442 2.24084846078831e-06	3017 0.03128092513164
444 2.18020194386881e-06	3022 0.0261488545470606
445 1.89139002138017e-06	3023 0.0243446660261168
445 2.30621395369557e-06	3028 0.0315914033890958
446 1.77746246787791e-06	3034 0.035027754089937
447 1.40390687830561e-06	3039 0.0447254568300698
447 1.05377018744246e-06	3045 0.0385952097016012
448 7.63781869972391e-07	3048 0.0327599083253273
448 6.79633996081286e-07	3052 0.0283645057331173
450 1.02443503080529e-06	3053 0.0338526439384651
450 1.42401070335474e-06	3058 0.0436364520888933
450 2.38086570669704e-06	3063 0.0507513051850758
452 1.78229586045298e-06	3077 0.0443007599709992
452 2.4151651781823e-06	3078 0.0545639814078858
452 3.85850291328982e-06	3080 0.0524733768793391
453 2.98113086205642e-06	3081 0.0448504623044268
453 2.54446485059567e-06	3082 0.0380550981116599
454 1.91669952442908e-06	3083 0.0328295297320348
454 3.07200818794318e-06	3084 0.0280694972539014
455 2.55572710528007e-06	3085 0.034148507068445
455 4.20582297055994e-06	3085 0.0295430871974027
457 5.50325520221051e-06	3088 0.026309446462693
457 4.63689776852849e-06	3089 0.0281258009721693
458 6.44741232447288e-06	3089 0.0266666188029576
459 4.43439808162083e-06	3091 0.0225686205553298
459 3.52750712462324e-06	3100 0.0273832792763703
459 3.01802932101136e-06	3107 0.0249709959688152
462 2.2538142496753e-06	3108 0.0224169837440361
462 1.79454027948722e-06	3108 0.0277655167253323
465 2.30439025017404e-06	3109 0.0240148921647898
465 1.81931132636759e-06	3109 0.0238469621100117
465 1.21801826935553e-06	3122 0.022353117163246
466 8.54885460865873e-07	3123 0.0220992809297211
466 6.30646759147702e-07	3124 0.0204646377927258
467 9.22904924816059e-07	3129 0.0265177968512536
468 6.51944110141578e-07	3132 0.0227441923503642
468 9.36415973762372e-07	3132 0.0210135486648917
468 1.46452023941368e-06	3136 0.0263118690309897
468 1.10825225818623e-06	3138 0.0237402456050828
469 1.22139535674304e-06	3139 0.0209456416976599
470 1.92905667961707e-06	3146 0.0174126011365295
470 3.07589339165748e-06	3148 0.0162421629812356
471 2.41848218196505e-06	3150 0.0200433633244118
472 1.77868351403099e-06	3152 0.0197203652615867
473 2.98788538954931e-06	3158 0.0178311965405292
473 2.55373095936484e-06	3158 0.0146422812063609
475 3.90923359239181e-06	3161 0.0123115196521252
475 3.12625525056287e-06	3166 0.0111663316519693
477 4.91246222633634e-06	3169 0.014362480219796
477 3.99327824263107e-06	3173 0.0176194436966183
477 2.89377626450094e-06	3176 0.0210014465153892
477 2.48573348748948e-06	3179 0.0183710096760276
479 4.02198093329975e-06	3183 0.0231355167664156
479 2.69607035885411e-06	3186 0.0211613953278679
481 3.74616510889769e-06	3188 0.0248488338679287
482 2.94263772138148e-06	3199 0.0315791613932749
482 2.37923849433219e-06	3204 0.0285316181802018
482 3.22223182946946e-06	3207 0.0368243181233796
482 2.47810390674452e-06	3209 0.0309690266676365
483 3.76147279090855e-06	3213 0.0274374128692462
483 2.55063187748483e-06	3218 0.0238271029915824
483 2.03587067171274e-06	3220 0.0211464842907252
483 1.3379205766606e-06	3223 0.0180578067955731
484 9.51595257259186e-07	3224 0.0240226441329758
484 1.53541525660383e-06	3235 0.02138792386523
486 1.10452282253704e-06	3236 0.0283125690437035
487 1.8441151941051e-06	3248 0.032087070838088
488 3.10052543761596e-06	3255 0.0303562446996953
488 4.82909582233404e-06	3262 0.0273476164917753
490 4.1748886412396e-06	3262 0.0219735389584517
490 5.93146355931662e-06	3265 0.0189127700971208
490 4.50591551304225e-06	3276 0.0232423571430063
490 7.41542043947163e-06	3279 0.0197524516662876
490 1.25926767852169e-05	3281 0.0162258484680616
491 1.77088219948107e-05	3284 0.013759681591574
493 1.5681667309253e-05	3286 0.0115465795246071
493 2.56122996248331e-05	3289 0.00934258489148776
494 3.75401112677753e-05	3291 0.0128325904642822
496 5.9260619468926e-05	3296 0.012192379776463
497 4.13369381165873e-05	3298 0.0121164066180595
498 3.23892200873033e-05	3301 0.0104433445013234
498 2.59573938685698e-05	3302 0.00933384755035493
498 2.22634706525948e-05	3303 0.00894338476901857
499 1.5164013719926e-05	3310 0.00764334957045698
501 1.12517480259644e-05	3311 0.00712768145654885
502 1.67058997547764e-05	3311 0.00884626003382905
502 2.6264583367297e-05	3324 0.00757400036203193
503 3.91425310902749e-05	3341 0.00667723478027027
504 3.01474402267798e-05	3367 0.0055112606928982
504 2.55510527249481e-05	3380 0.00457477573101339
506 2.29140019107898e-05	3388 0.00567940249481291
509 3.63711989486148e-05	3389 0.00510286625340406
511 2.51295739103208e-05	3392 0.00430857276404784
512 2.07482391663127e-05	3398 0.00581729278311882
512 1.803060302219e-05	3399 0.00542447684003655
513 1.21312787535466e-05	3402 0.00445658194649412
513 8.93546050950711e-06	3407 0.00554439286643127
515 6.40075939706275e-06	3407 0.00491889679883606
516 1.05396751678422e-05	3411 0.0068700150076918
517 1.60022517499137e-05	3422 0.00834661926488389
519 2.13254293540688e-05	3422 0.00676435991108115
520 2.66584207552212e-05	3429 0.00560571337056226
520 3.60407500527016e-05	3430 0.00527255476922495
521 2.70550873184838e-05	3441 0.00430523039580788
522 1.99550698772866e-05	3445 0.00375343344246593
523 1.35714935742826e-05	3445 0.00502395762633323
523 1.02529671112128e-05	3448 0.00394695391569322
523 1.76662492615831e-05	3450 0.00340647827852902
524 2.96331739882971e-05	3452 0.00275114819240196
525 4.07232818112613e-05	3454 0.00366745288618542
525 6.71281342009555e-05	3457 0.00310923673987218
526 5.46262432739031e-05	3459 0.00386694668610088
526 4.5419182932549e-05	3469 0.00308202320303874
528 3.2149499740175e-05	3470 0.00247890702657549
528 2.459735312621e-05	3475 0.00218831881809878
528 1.74703023302358e-05	3479 0.00285581454564698
529 2.93823590109543e-05	3480 0.00399224132836917
529 3.61337837074815e-05	3490 0.00329392030980191
529 3.07035068973782e-05	3495 0.00295126330397522
530 2.77190147841555e-05	3501 0.00234469012535543
531 2.10934529629725e-05	3508 0.001910459828949
531 2.8878690430445e-05	3512 0.00145542558859091
532 1.92034224550941e-05	3521 0.00178884549399505
532 1.71638105597172e-05	3521 0.0016646858206798
534 2.74951081968844e-05	3525 0.00246544469265153
535 4.18276171800791e-05	3533 0.00210652284582258
536 6.2955951193433e-05	3538 0.00167279423678346
537 6.04540846810275e-05	3548 0.00246757435312339
537 9.44288307078711e-05	3552 0.00199139215797062
537 0.0001419551258387	3558 0.00281666551468129
537 0.000225614593863055	3575 0.0021329800298584
539 0.000171363500064858	3578 0.00171660343457436
541 0.000137714467283723	3581 0.00160703440560628
542 9.44683286101533e-05	3585 0.00119697306081723
