# Supplementary material for: Inhibition of CYR61-S100A4 Axis Limits Breast Cancer Invasion
Source: Front Oncol. 2019 Oct 23;9:1074. doi: 10.3389/fonc.2019.01074 (PMC6819319; doi:10.3389/fonc.2019.01074)
Supplement: Figure S1 — CYR61 expression correlates with breast cancer cell invasiveness. (A) Relative transforming growth factor beta induced (TGFBI) expression of mesenchymal transformed breast cancer cell lines compared to non-invasive controls was assessed using real-time quantitative PCR. Data represent mean ± SEM. Using unpaired, two-tailed t-test analysis. MCF-7-EMT n = 3; T47D-EMT n = 6; ***P < 0.0005; ****P < 0.0001 (B) Relative E-cadherin expression of mesenchymal transformed breast cancer cell lines compared to non-invasive controls was assessed using real-time quantitative PCR. Data represent mean ± SEM. Using unpaired, two-tailed t-test analysis. MCF-7-EMT n = 4; T47D-EMT n = 3; *P < 0.05; ****P < 0.0001 (C) Relative Vimentin expression of mesenchymal transformed breast cancer cell lines compared to non-invasive controls was assessed using real-time quantitative PCR. Data represent mean ± SEM. Using unpaired, two-tailed t-test analysis. MCF-7-EMT n = 5; T47D-EMT n = 3; *P < 0.05 (D) Relative Zeb1 expression of mesenchymal transformed breast cancer cell lines compared to non-invasive controls was assessed using real-time quantitative PCR. Data represent mean ± SEM. Using unpaired, two-tailed t-test analysis. MCF-7-EMT n = 4; T47D-EMT n = 3; *P < 0.05 (E) Relative SNAI1 expression of mesenchymal transformed breast cancer cell lines compared to non-invasive controls was assessed using real-time quantitative PCR. Data represent mean ± SEM. Using unpaired, two-tailed t-test analysis. MCF-7-EMT n = 4; T47D-EMT n = 5; ***P < 0.0005 (F) Relative SNAI2 expression of mesenchymal transformed breast cancer cell lines compared to non-invasive controls was assessed using real-time quantitative PCR. Data represent mean ± SEM. Using unpaired, two-tailed t-test analysis. MCF-7-EMT n = 3; T47D-EMT n = 4; *P < 0.05. [file Presentation_1.zip › S7.xlsx]

## Sheet: S7
CYR61 and S100A4 are highly expressed in invasive and metastatic B cancer patient tissue samples. Expression analysis of CYR61 and S100A4 via fluorescence staining using biomax tissue arrays (BR 20837,BR 248a, T087a) with paraffin-embedded patient samples. Table shows Arraytyp of analyzed samples, patients age, sex, the organic tissue site, pathology diagnosis, classification of M tumors (TNM), g…
Arraytype	Age	Sex	Organ/Anatomic Site	Pathology diagnosis	TNM	Grade	Stage	Type	Tissue ID.	ER	PR	HER2	S100A4	CYR61
BR 20837	45	F	B	IDC	T1N1M0	1	IIA	M	Fmg 100017	-	-	0	+	+
BR 20837	45	F	LN	MET CA from No.1	-	-	-	MET.	Fmg 100017	-	-	0	-	+
BR 20837	45	F	B	IDC	T2N2M0	1	IIIA	M	Fmg 100096	+	-	0	++	+
BR 20837	45	F	LN	MET CA from No.3	-	-	-	MET.	Fmg 100096	-	+	0	+	++
BR 20837	40	F	B	IDC	T2N1M0	1	IIB	M	Fmg 100153	-	-	0	+	+
BR 20837	40	F	LN	MET CA from No.5 (LN tissue)	-	-	-	MET.	Fmg 100153	-	-	0	+	++
BR 20837	50	F	B	IDC	T2N1M0	1	IIB	M	Fmg 070169	-	-	1+	+	++
BR 20837	50	F	LN	MET CA from No.7	-	-	-	MET.	Fmg 070169	-	-	0	+	+
BR 20837	49	F	B	IDC	T3N1M0	1	IIIA	M	Fmg 080061	+++	-	0	+	+
BR 20837	49	F	LN	MET CA from No.9	-	-	-	MET.	Fmg 080061	+++	-	0	++	++
BR 20837	55	F	B	IDC	T4N1M0	1	IIIB	M	Fmg 080090	+	-	0	+	+
BR 20837	55	F	LN	MET CA from No.11	-	-	-	MET.	Fmg 080090	+++	+	0	+	+
BR 20837	66	F	B	IDC	T2N1M0	1	IIB	M	Fmg 050800	+	++	3+	+++	+++
BR 20837	66	F	LN	MET CA from No.13	-	-	-	MET.	Fmg 050800	-	-	3+	+	+
BR 20837	54	F	B	IDC	T2N1M0	1	IIB	M	Fmg 060589	-	-	3+	+	+
BR 20837	54	F	LN	MET CA from No.15	-	-	-	MET.	Fmg 060589	-	-	3+	+	++
BR 20837	46	F	B	IDC	T2N1M0	2	IIB	M	Fmg 060130	-	-	0	+	++
BR 20837	46	F	LN	MET CA from No.17	-	-	-	MET.	Fmg 060130	-	-	2+	+++	++
BR 20837	48	F	B	IDC	T2N1M0	2	IIB	M	Fmg 100135	-	-	3+	+++	+++
BR 20837	48	F	LN	MET CA from No.19	-	-	-	MET.	Fmg 100135	-	-	3+	+	+
BR 20837	55	F	B	IDC	T2N2M0	2	IIIA	M	Fmg 100230	-	-	3+	-	+
BR 20837	55	F	LN	MET CA from No.21	-	-	-	MET.	Fmg 100230	-	-	3+	+	+
BR 20837	59	F	B	IDC (fiBR ofatty tissue and blood vessel)	T2N1M0	-	IIB	M	Fmg 060965	-	-	*	+	+
BR 20837	59	F	LN	MET CA from No.23	-	-	-	MET.	Fmg 060965	-	-	3+	+	++
BR 20837	50	F	B	IDC	T2N2M0	2	IIIA	M	Fmg 060049	++	-	1+	+	+
BR 20837	50	F	LN	MET CA from No.25	-	-	-	MET.	Fmg 060049	++	-	1+	+	+
BR 20837	48	F	B	IDC	T1N1M0	2	IIA	M	Fmg 100062	++	-	0	++	++
BR 20837	48	F	LN	MET CA from No.27	-	-	-	MET.	Fmg 100062	-	-	0	+	+
BR 20837	45	F	B	IDC	T2N1M0	2	IIB	M	Fmg 100181	-	-	3+	+++	+++
BR 20837	45	F	LN	MET CA from No.29	-	-	-	MET.	Fmg 100181	-	-	3+	+	+
BR 20837	55	F	B	IDC	T2N2M0	2	IIIA	M	Fmg 100167	-	-	3+	+	+
BR 20837	55	F	LN	MET CA from No.31	-	-	-	MET.	Fmg 100167	-	++	0	+	+
BR 20837	39	F	B	IDC	T3N2M0	2	IIIA	M	Fmg 060256	-	+	0	+	+++
BR 20837	39	F	LN	MET CA from No.33	-	-	-	MET.	Fmg 060256	+	++	0	+	+
BR 20837	54	F	B	IDC	T2N2M0	2	IIIA	M	Fmg 100101	+	-	0	+	+
BR 20837	54	F	LN	MET CA from No.35	-	-	-	MET.	Fmg 100101	-	-	0	++	++
BR 20837	38	F	B	IDC (tumor necrosis)	T3N1M0	-	IIB	M	Fmg 100103	-	-	*	+	+++
BR 20837	38	F	LN	MET CA from No.37	-	-	-	MET.	Fmg 100103	-	-	0	++	+++
BR 20837	49	F	B	IDC	T2N1M0	2	IIB	M	Fmg 060127	+	-	3+	++	+
BR 20837	49	F	LN	MET CA from No.39	-	-	-	MET.	Fmg 060127	-	-	3+	+++	+
BR 20837	56	F	B	IDC	T2N1M0	2	IIB	M	Fmg 060146	-	-	1+	++	+
BR 20837	56	F	LN	MET CA from No.41	-	-	-	MET.	Fmg 060146	-	-	0	+	+
BR 20837	39	F	B	IDC	T4N2M0	2	IIIB	M	Fmg 060154	-	-	0	+	+
BR 20837	39	F	LN	MET CA from No.43	-	-	-	MET.	Fmg 060154	-	-	0	-	+
BR 20837	52	F	B	IDC	T2N1M0	2	IIB	M	Fmg 060191	-	-	0	+	+
BR 20837	52	F	LN	MET CA from No.45	-	-	-	MET.	Fmg 060191	-	-	0	+	+
BR 20837	41	F	B	IDC	T2N2M0	2	IIIA	M	Fmg 060033	+	++	0	+	++
BR 20837	41	F	LN	MET CA from No.47	-	-	-	MET.	Fmg 060033	++	++	0	-	++
BR 20837	69	F	B	IDC	T4N1M0	2	IIIB	M	Fmg 050767	+++	-	2+	++	++
BR 20837	69	F	LN	MET CA from No.49	-	-	-	MET.	Fmg 050767	+++	-	2+	++	+
BR 20837	53	F	B	IDC	T2N2M0	2	IIIA	M	Fmg 060601	-	-	3+	+	+
BR 20837	53	F	LN	MET CA from No.51	-	-	-	MET.	Fmg 060601	-	-	3+	+++	++
BR 20837	54	F	B	IDC	T2N2M0	2	IIIA	M	Fmg 100105	-	-	0	+++	+
BR 20837	54	F	LN	MET CA from No.53 (sparse carcinoma tissue)	-	-	-	MET.	Fmg 100105	-	-	0	+	+
BR 20837	49	F	B	IDC	T2N2M0	2	IIIA	M	Fmg 060741	+	+	2+	+	+++
BR 20837	49	F	LN	MET CA from No.55	-	-	-	MET.	Fmg 060741	-	-	0	+++	+
BR 20837	60	F	B	IDC	T1N1M0	2	IIA	M	Fmg 060771	++	+	1+	-	+
BR 20837	60	F	LN	MET CA from No.57	-	-	-	MET.	Fmg 060771	++	++	1+	-	-
BR 20837	50	F	B	IDC	T2N1M0	2	IIB	M	Fmg 100224	-	-	0	+	+++
BR 20837	50	F	LN	MET CA from No.59	-	-	-	MET.	Fmg 100224	-	-	0	+	++
BR 20837	54	F	B	IDC	T2N2M0	2	IIIA	M	Fmg 100104	-	-	3+	++	++
BR 20837	54	F	LN	MET CA from No.61	-	-	-	MET.	Fmg 100104	-	-	0	+	+
BR 20837	42	F	B	IDC	T2N1M0	2	IIB	M	Fmg 100279	*	-	3+	+	+
BR 20837	42	F	LN	MET CA from No.63	-	-	-	MET.	Fmg 100279	*	-	3+	+	+
BR 20837	52	F	B	IDC	T2N1M0	3	IIB	M	Fmg 060773	+++	+	1+	++	++
BR 20837	52	F	LN	MET CA from No.65	-	-	-	MET.	Fmg 060773	+++	+	1+	+++	+
BR 20837	39	F	B	IDC	T2N1M0	3	IIB	M	Fmg 060781	-	-	3+	+	+
BR 20837	39	F	LN	MET CA from No.67	-	-	-	MET.	Fmg 060781	-	-	3+	++	+
BR 20837	35	F	B	IDC	T1N1M0	3	IIA	M	Fmg 060782	+	-	3+	++	++
BR 20837	35	F	LN	MET CA from No.69	-	-	-	MET.	Fmg 060782	++	-	3+	+	+
BR 20837	51	F	B	IDC	T2N0M0	3	IIA	M	Fmg 061010	+	+	1+	++	+++
BR 20837	51	F	LN	MET CA from No.71	-	-	-	MET.	Fmg 061010	+	+	1+	+++	++
BR 20837	50	F	B	IDC	T4N1M0	3	IIIB	M	Fmg 070122	-	*	*	-	++
BR 20837	50	F	LN	MET CA from No.73	-	-	-	MET.	Fmg 070122	-	-	1+	-	+
BR 20837	48	F	B	IDC	T2N1M0	3	IIB	M	Fmg 050797	+	+++	2+	-	+++
BR 20837	48	F	LN	MET CA from No.75	-	-	-	MET.	Fmg 050797	+	+++	2+	-	++
BR 20837	55	F	B	IDC	T2N1M0	3	IIB	M	Fmg 060821	+	+	0	++	++
BR 20837	55	F	LN	MET CA from No.77	-	-	-	MET.	Fmg 060821	+	+	0	-	+
BR 20837	48	F	B	IDC	T2N2M0	3	IIIA	M	Fmg 060999	+	++	0	-	+
BR 20837	48	F	LN	MET CA from No.79	-	-	-	MET.	Fmg 060999	+	+	0	-	+
BR 20837	34	F	B	IDC	T2N1M0	3	IIB	M	Fmg 070242	+++	-	1+	+	++
BR 20837	34	F	LN	MET CA from No.81	-	-	-	MET.	Fmg 070242	+++	-	1+	+	+
BR 20837	50	F	B	IDC	T2N1M0	3	IIB	M	Fmg 080055	+++	-	0	+	++
BR 20837	50	F	LN	MET CA from No.83	-	-	-	MET.	Fmg 080055	+++	-	0	+	++
BR 20837	32	F	B	IDC	T2N1M0	3	IIB	M	Fmg 050793	-	-	0	++	+
BR 20837	32	F	LN	MET CA from No.85	-	-	-	MET.	Fmg 050793	-	-	0	+	++
BR 20837	87	F	B	IDC	T2N1M0	3	IIB	M	Fmg 050794	-	-	0	-	+
BR 20837	87	F	LN	MET CA from No.87	-	-	-	MET.	Fmg 050794	-	-	1+	-	+
BR 20837	50	F	B	IDC (degeneration tissue)	T2N1M0	-	IIB	M	Fmg 070167	-	-	0	-	+
BR 20837	50	F	LN	MET CA from No.89 (degeneration tissue)	-	-	-	MET.	Fmg 070167	-	-	0	-	+
BR 20837	47	F	B	IDC	T2N1M0	3	IIB	M	Fmg 061126	-	-	3+	+	++
BR 20837	47	F	LN	MET CA from No.91	-	-	-	MET.	Fmg 061126	-	-	3+	-	+
BR 20837	52	F	B	IDC	T2N1M0	3	IIB	M	Fmg 070124	-	-	2+	-	++
BR 20837	52	F	LN	MET CA from No.93	-	-	-	MET.	Fmg 070124	-	-	2+	-	+++
BR 20837	68	F	B	IDC	T2N1M0	3	IIB	M	Fmg 060779	-	-	0	+	+
BR 20837	68	F	LN	MET CA from No.95	-	-	-	MET.	Fmg 060779	-	-	0	-	++
BR 20837	37	F	B	IDC	T3N1M0	3	IIIA	M	Fmg 050765	-	-	3+	+	++
BR 20837	37	F	LN	MET CA from No.97	-	-	-	MET.	Fmg 050765	-	-	3+	++	+
BR 20837	52	F	B	IDC	T2N1M0	3	IIB	M	Fmg 100132	-	-	3+	+	++
BR 20837	52	F	LN	MET CA from No.99	-	-	-	MET.	Fmg 100132	-	-	3+	++	+++
BR 20837	33	F	B	IDC	T3N3M0	3	IIIC	M	Fmg 060568	-	-	1+	+	++
BR 20837	33	F	LN	MET CA from No.101	-	-	-	MET.	Fmg 060568	+	+	1+	+	+
BR 20837	47	F	B	IDC	T2N1M0	3	IIB	M	Fmg 060588	-	+	2+	+	+
BR 20837	47	F	LN	MET CA from No.103	-	-	-	MET.	Fmg 060588	++	+++	2+	+	+
BR 20837	56	F	B	IDC	T2N1M0	3	IIB	M	Fmg 110095	-	-	0	+	++
BR 20837	56	F	LN	MET CA from No.105	-	-	-	MET.	Fmg 110095	-	-	0	+	++
BR 20837	42	F	B	IDC	T2N1M0	3	IIB	M	Fmg 120083	-	-	0	+	++
BR 20837	42	F	LN	MET CA from No.107	-	-	-	MET.	Fmg 120083	-	-	0	+	+
BR 20837	54	F	B	IDC	T2N1M0	3	IIB	M	Fmg 060784	-	-	3+	+	++
BR 20837	54	F	LN	MET CA from No.109	-	-	-	MET.	Fmg 060784	-	-	3+	+	+
BR 20837	42	F	B	IDC	T2N2M0	3	IIIA	M	Fmg 060787	-	-	3+	+	++
BR 20837	42	F	LN	MET CA from No.111	-	-	-	MET.	Fmg 060787	-	-	3+	+	++
BR 20837	31	F	B	IDC	T3N1M0	3	IIIA	M	Fmg 050134	++	++	0	++	++
BR 20837	31	F	LN	MET CA from No.113 (chronic inflammation with fiBR ous tissue and blood vessel)	-	-	-	MET.	Fmg 050134	-	-	0	+	+
BR 20837	40	F	B	IDC	T2N1M0	3	IIB	M	Fmg 060963	+++	++	2+	++	++
BR 20837	40	F	LN	MET CA from No.115	-	-	-	MET.	Fmg 060963	-	-	0	+	+
BR 20837	50	F	B	IDC	T2N1M0	3	IIB	M	Fmg 120115	++	-	0	+	+
BR 20837	50	F	LN	MET CA from No.117	-	-	-	MET.	Fmg 120115	++	-	0	+	+
BR 20837	37	F	B	IDC	T2N1M0	3	IIB	M	Fmg 080106	-	-	1+	-	+
BR 20837	37	F	LN	MET CA from No.119	-	-	-	MET.	Fmg 080106	-	-	1+	-	+
BR 20837	32	F	B	IDC	T2N1M0	3	IIB	M	Fmg 060594	+	++	0	+++	++
BR 20837	32	F	LN	MET CA from No.121	-	-	-	MET.	Fmg 060594	-	++	0	++	+
BR 20837	51	F	B	IDC	T2N1M0	3	IIB	M	Fmg 060597	-	-	3+	+	++
BR 20837	51	F	LN	MET CA from No.123	-	-	-	MET.	Fmg 060597	+	-	3+	+	+++
BR 20837	52	F	B	IDC	T1N1M0	3	IIA	M	Fmg 100020	+++	-	0	+	+
BR 20837	52	F	LN	MET CA from No.125 (LN tissue)	-	-	-	MET.	Fmg 100020	-	-	0	++	+
BR 20837	45	F	B	IDC	T2N1M0	3	IIB	M	Fmg 100235	-	-	1+	-	++
BR 20837	45	F	LN	MET CA from No.127	-	-	-	MET.	Fmg 100235	-	-	1+	-	+
BR 20837	49	F	B	IDC	T2N2M0	3	IIIA	M	Fmg 100041	-	-	0	+	+
BR 20837	49	F	LN	MET CA from No.129	-	-	-	MET.	Fmg 100041	-	-	0	-	+
BR 20837	32	F	B	IDC	T2N2M0	3	IIIA	M	Fmg 060426	-	-	1+	+	+
BR 20837	32	F	LN	MET CA from No.131 (LN tissue)	-	-	-	MET.	Fmg 060426	+	-	1+	++	++
BR 20837	46	F	B	IDC (B tissue)	T2N1M0	-	IIB	M	Fmg 060211	-	-	*	-	+
BR 20837	46	F	LN	MET CA from No.133	-	-	-	MET.	Fmg 060211	-	-	3+	+	++
BR 20837	44	F	B	IDC	T2N2M0	3	IIIA	M	Fmg 060391	-	-	3+	-	+
BR 20837	44	F	LN	MET CA from No.135	-	-	-	MET.	Fmg 060391	+++	++	2+	-	+
BR 20837	45	F	B	IDC	T2N1M0	1	IIB	M	Fmg 100069	-	-	3+	+	+
BR 20837	45	F	LN	MET CA from No.137	-	-	-	MET.	Fmg 100069	-	-	3+	-	+
BR 20837	45	F	B	IDC	T2N2M0	3	IIIA	M	Fmg 120025	+	-	0	-	+
BR 20837	45	F	LN	MET CA from No.139	-	-	-	MET.	Fmg 120025	++	-	0	-	+
BR 20837	48	F	B	IDC	T2N1M0	3	IIB	M	Fmg 110034	-	-	0	+++	++
BR 20837	48	F	LN	MET CA from No.141	-	-	-	MET.	Fmg 110034	-	-	0	++	+
BR 20837	48	F	B	IDC	T2N1M0	3	IIB	M	Fmg 100217	-	-	3+	-	+
BR 20837	48	F	LN	MET CA from No.143 (necrosis tissue)	-	-	-	MET.	Fmg 100217	*	-	*	-	++
BR 20837	35	F	B	IDC	T2N2M0	3	IIIA	M	Fmg 090034	-	-	0	++	+++
BR 20837	35	F	LN	MET CA from No.145	-	-	-	MET.	Fmg 090034	-	-	1+	+++	+++
BR 20837	43	F	B	IDC	T2N1M0	3	IIB	M	Fmg 080053	-	-	1+	++	+++
BR 20837	43	F	LN	MET CA from No.147	-	-	-	MET.	Fmg 080053	-	-	2+	++	++
BR 20837	51	F	B	IDC	T3N2M0	3	IIIA	M	Fmg 070120	-	*	*	-	-
BR 20837	51	F	LN	MET CA from No.149	-	-	-	MET.	Fmg 070120	-	*	*	-	-
BR 20837	50	F	B	IDC	T3N1M0	3	IIIA	M	Fmg 100292	++	+	1+	++	++
BR 20837	50	F	LN	MET CA from No.151	-	-	-	MET.	Fmg 100292	+	-	1+	+++	+++
BR 20837	42	F	B	IDC	T2N1M0	3	IIB	M	Fmg 100148	-	-	2+	+	+
BR 20837	42	F	LN	MET CA from No.153	-	-	-	MET.	Fmg 100148	-	++	0	+	+
BR 20837	72	F	B	IDC (sparse)	T2N1M0	3	IIB	M	Fmg 080070	-	-	0	+	+
BR 20837	72	F	LN	MET CA from No.155	-	-	-	MET.	Fmg 080070	-	-	3+	+	+
BR 20837	79	F	B	IDC	T2N1M0	3	IIB	M	Fmg 060580	-	-	0	+	++
BR 20837	79	F	LN	MET CA from No.157	-	-	-	MET.	Fmg 060580	-	-	0	++	+
BR 20837	50	F	B	IDC	T2N1M0	3	IIA	M	Fmg 100164	-	-	0	+	+
BR 20837	50	F	LN	MET CA from No.159	-	-	-	MET.	Fmg 100164	-	-	0	+	+
BR 20837	48	F	B	IDC	T2N1M0	3	IIB	M	Fmg 100067	+++	-	0	+	+
BR 20837	48	F	LN	MET CA from No.161 (MET CA of fiBR ofatty tissue)	-	-	-	MET.	Fmg 100067	+++	-	0	+	+
BR 20837	47	F	B	IDC	T4N1M0	3	IIIB	M	Fmg 060077	++	+	0	+	++
BR 20837	47	F	LN	MET CA from No.163	-	-	-	MET.	Fmg 060077	+++	+++	0	+	-
BR 20837	54	F	B	IDC	T2N1M0	3	IIB	M	Fmg 100244	-	-	2+	+++	+++
BR 20837	54	F	LN	MET CA from No.165	-	-	-	MET.	Fmg 100244	-	-	0	-	+++
BR 20837	54	F	B	IDC	T2N2M0	3	IIIA	M	Fmg 100245	+++	+	1+	+	+++
BR 20837	54	F	LN	MET CA from No.167	-	-	-	MET.	Fmg 100245	+++	+	1+	+	+
BR 20837	43	F	B	IDC	T1N1M0	3	IIA	M	Fmg 100066	+++	-	0	-	-
BR 20837	43	F	LN	MET CA from No.169	-	-	-	MET.	Fmg 100066	+++	-	0	+	+
BR 20837	42	F	B	IDC	T2N1M0	3	IIB	M	Fmg 120054	-	-	0	-	++
BR 20837	42	F	LN	MET CA from No.171	-	-	-	MET.	Fmg 120054	-	-	0	+	+
BR 20837	50	F	B	ILC	T2N1M0	-	IIB	M	Fmg 070246	-	-	0	-	+
BR 20837	50	F	LN	MET CA from No.173	-	-	-	MET.	Fmg 070246	-	-	0	-	++
BR 20837	19	F	B	ILC	T2N1M0	-	IIB	M	Fmg 070179	+	-	2+	-	++
BR 20837	19	F	LN	MET CA from No.175	-	-	-	MET.	Fmg 070179	+	-	2+	-	+
BR 20837	55	F	B	ILC	T2N2M0	-	IIIA	M	Fmg 100027	-	-	3+	+	++
BR 20837	55	F	LN	MET CA from No.177	-	-	-	MET.	Fmg 100027	-	-	3+	+	+++
BR 20837	45	F	B	ILC	T2N1M0	-	IIB	M	Fmg 100047	-	-	0	+	++
BR 20837	45	F	LN	MET CA from No.179	-	-	-	MET.	Fmg 100047	-	-	0	+	++
BR 20837	55	F	B	ILC	T2N1M0	-	IIB	M	Fmg 110031	+	-	0	+	+++
BR 20837	55	F	LN	MET CA from No.181	-	-	-	MET.	Fmg 110031	++	-	0	+	++
BR 20837	54	F	B	ILC	T2N1M0	-	IIB	M	Fmg 100044	-	-	0	+	+
BR 20837	54	F	LN	MET CA from No.183	-	-	-	MET.	Fmg 100044	-	-	0	-	+
BR 20837	74	F	B	ILC	T2N1M0	-	IIB	M	Fmg 060128	-	-	0	+	++
BR 20837	74	F	LN	MET CA from No.185	-	-	-	MET.	Fmg 060128	-	-	0	+	+
BR 20837	51	F	B	ILC (fiBR ofatty tissue and blood vessel)	T2N1M0	-	IIB	M	Fmg 100212	-	-	*	+	+
BR 20837	51	F	LN	MET CA from No.187	-	-	-	MET.	Fmg 100212	-	-	0	+	-
BR 20837	50	F	B	Medullary carcinoma	T3N1M0	-	IIIA	M	Fmg 080030	-	-	0	+	+
BR 20837	50	F	LN	MET CA from No.189	-	-	-	MET.	Fmg 080030	-	-	0	+	+
BR 20837	48	F	B	Invasive micropapillary carcinoma	T2N1M0	-	IIB	M	Fmg 120067	++	+	2+	+	+
BR 20837	48	F	LN	MET CA from No.191	-	-	-	MET.	Fmg 120067	++	+	2+	-	+
BR 20837	50	F	B	Mixed carcinoma (IDC and ILC )	T3N2M0	-	IIIA	M	Fmg 060600	++	-	2+	+	+
BR 20837	50	F	LN	MET CA from No.193	-	-	-	MET.	Fmg 060600	++	-	2+	+	++
BR 20837	65	F	B	Mixed carcinoma (IDC and ILC )	T1N1M0	-	IIA	M	Fmg 060775	++	+++	2+	+++	+
BR 20837	65	F	LN	MET CA from No.195	-	-	-	MET.	Fmg 060775	++	+++	2+	+++	+
BR 20837	54	F	B	Mixed carcinoma (IDC and ILC )	T2N1M0	-	IIB	M	Fmg 100221	+	-	3+	+	+
BR 20837	54	F	LN	MET CA from No.197	-	-	-	MET.	Fmg 100221	-	-	3+	-	+
BR 20837	43	F	B	Mixed carcinoma (IDC and ILC )	T2N1M0	-	IIB	M	Fmg 070244	++	-	2+	+	+
BR 20837	43	F	LN	MET CA from No.199	-	-	-	MET.	Fmg 070244	++	-	2+	+	+
BR 20837	48	F	B	Mixed carcinoma (IDC and ILC )	T2N2M0	-	IIIA	M	Fmg 110129	-	-	3+	-	+
BR 20837	48	F	LN	MET CA from No.201	-	-	-	MET.	Fmg 110129	-	-	3+	+	+
BR 20837	45	F	B	Mixed carcinoma (IDC and ILC )	T2N1M0	-	IIB	M	Fmg 100054	-	-	0	+	+
BR 20837	45	F	LN	MET CA from No.203	-	-	-	MET.	Fmg 100054	-	-	0	+	+
BR 20837	43	F	B	Mixed carcinoma (IDC and ILC )	T2N2M0	-	IIIA	M	Fmg 100273	++	++	0	+	++
BR 20837	43	F	LN	MET CA from No.205	-	-	-	MET.	Fmg 100273	++	++	0	+	++
BR 20837	49	F	B	Mixed carcinoma (sparse IDC and ILC )	T2N2M0	-	IIIA	M	Fmg 060250	-	-	*	-	+++
BR 20837	49	F	LN	MET CA from No.207	-	-	-	MET.	Fmg 060250	-	-	3+	+	+
BR 248a	34	F	B	IDC	T3N0M0	1--2	IIB	M	Fmg 040048				+++	+
BR 248a	37	F	B	IDC	T2N0M0	1--2	IIA	M	Fmg 020357				+++	++
BR 248a	60	F	B	IDC	T2N0M0	2	IIA	M	Fmg 040031				++	-
BR 248a	57	F	B	IDC	T2N0M0	2	IIA	M	Fmg 040001				+	-
BR 248a	38	F	B	IDC	T1N0M0	2	I	M	Fmg 040052				+++	+
BR 248a	55	F	B	IDC	T2N0M0	2	IIA	M	Fmg 040104				+++	++
BR 248a	45	F	B	IDC	T2N0M0	2	IIA	M	Fmg 040113				+++	-
BR 248a	48	F	B	IDC	T2N0M0	2	IIA	M	Fmg 040118				++	-
BR 248a	58	F	B	IDC	T2N0M0	2	IIA	M	Fmg 040120				++	+
BR 248a	34	F	B	IDC	T2N0M0	2	IIA	M	Fmg 040123				++	++
BR 248a	49	F	B	IDC	T2N0M0	2	IIA	M	Fmg 040125				++	++
BR 248a	58	F	B	IDC	T2N0M0	2	IIA	M	Fmg 040130				+	++
BR 248a	38	F	B	IDC	T2N1M0	2	IIB	M	Fmg 040131				++	+++
BR 248a	79	F	B	IDC	T2N1M0	3	IIB	M	Fmg 010491				+	-
BR 248a	43	F	B	IDC	T2N0M0	3	IIA	M	Fmg 040004				-	-
BR 248a	46	F	B	IDC	T3N0M0	3	IIB	M	Fmg 040074				++	++
BR 248a	76	F	B	IDC	T4N0M0	3	IIIB	M	Fmg 010789				+	+
BR 248a	47	F	B	Medullary carcinoma	T2N0M0	-	IIA	M	Fmg 040016				++	++
BR 248a	21	F	B	Adenosis	-	-	-	N	Fmg 06N024				-	-
BR 248a	28	F	B	NBT (fiBR ofatty tissue and blood vessal)	-	-	-	N	Fmg 11N017				-	-
BR 248a	21	F	B	NBT	-	-	-	N	Fmg 12N001				-	+
BR 248a	50	F	B	Adenosis	-	-	-	N	Fmg 08N034				-	-
BR 248a	50	F	B	NBT	-	-	-	N	Fmg 12N002				-	-
BR 248a	19	F	B	NBT	-	-	-	N	Fmg 07N013				-	-
T087a	57	F	B	IDC	T2N1M0	2	IIb	M	183742				++	+
T087a	49	F	B	IDC	T2N0M0	3	IIa	M	Fmg 040987				+	-
T087a	40	F	B	ILC	T2N1M0	-	IIb	M	Fmg 060878				+	+
T087a	42	F	B	Apocrine carcinoma	T2N0M0	-	IIa	M	Fmg 070034				+	+
T087a	27	F	B	NBT	-	-	-	N	Fmg 07N025				-	+
T087a	19	F	B	Adenosis	-	-	-	N	Fmg 07N013				-	-
